# Supplementary material for: In Vitro Evaluation of the Effects of Hyaluronic Acid and an Aminoacidic Pool on Human Osteoblasts
Source: Biomedicines. 2023 Mar 1;11(3):751. doi: 10.3390/biomedicines11030751 (PMC10045574; doi:10.3390/biomedicines11030751)
Supplement: Supplementary file 1 [file biomedicines-11-00751-s001.zip]

Archive with 1 entries (1 files):
- biomedicines-2204804-supplementary.pdf
